# Supplementary material for: Multi-Strain Probiotic Intervention Modestly Modulates Microbial Composition and Inflammatory Profile in Individuals with Long COVID
Source: Microorganisms. 2026 Mar 25;14(4):734. doi: 10.3390/microorganisms14040734 (PMC13118416; doi:10.3390/microorganisms14040734)
Supplement: Supplementary file 1 [file microorganisms-14-00734-s001.zip]

Archive with 1 entries (1 files):
- microorganisms-4201992-supplementary.pdf
